# Supplementary material for: Pharmacokinetic Profiling of Ginsenosides, Rb1, Rd, and Rg3, in Mice with Antibiotic-Induced Gut Microbiota Alterations: Implications for Variability in the Therapeutic Efficacy of Red Ginseng Extracts
Source: Foods. 2023 Dec 1;12(23):4342. doi: 10.3390/foods12234342 (PMC10706259; doi:10.3390/foods12234342)
Supplement: Supplementary file 1 [file foods-12-04342-s001.zip]

Archive with 1 entries (1 files):
- foods-2709520-supplementary.pdf
